# Supplementary material for: Genetic diversity analysis and core germplasm bank construction in cold resistant germplasm of rubber trees (Hevea brasiliensis)
Source: Sci Rep. 2024 Jun 24;14:14533. doi: 10.1038/s41598-024-65464-9 (PMC11196588; doi:10.1038/s41598-024-65464-9)
Supplement: Supplementary file 1 — Supplementary Tables. [file 41598_2024_65464_MOESM1_ESM.xlsx]

## Sheet: TABLE 1
Supplementary TABLE 1 List of original data for 195 accessions in this study
				1	2	3	4	5	6	7	8	9	10	11	12	13	14	15	16	17	18	19	20	21	22	23	24	25	26	27	28	29	30	31	32	33	34	35	37	38	39	40	41	42	43	44	45	46	47
chr1	52737532	A	C	0/0	0/0	0/1	0/0	0/0	0/0	0/1	0/0	0/0	0/0	0/0	0/0	0/0	0/1	0/0	0/1	0/1	0/1	0/1	0/0	0/1	0/1	0/0	0/0	0/0	0/0	0/0	0/0	0/0	./.	0/0	0/0	0/0	0/0	0/0	./.	0/0	0/0	0/0	0/0	./.	0/0	0/0	0/0	0/0	0/1
chr1	52737654	C	T	0/0	0/1	0/1	0/0	0/0	0/1	0/1	0/0	0/1	0/1	0/0	0/1	0/1	0/0	0/1	0/0	0/0	0/0	0/1	0/1	0/1	0/1	0/1	0/0	0/0	0/0	0/0	./.	0/0	./.	0/0	0/1	0/0	0/0	0/0	./.	0/0	0/0	0/0	0/1	./.	0/1	0/0	0/0	0/0	0/1
chr1	52737659	C	T	0/0	0/0	0/0	0/0	0/0	0/0	0/0	0/0	0/0	0/0	0/0	0/0	0/0	0/0	0/0	0/0	0/0	0/0	0/0	0/0	0/0	0/0	0/0	0/0	0/0	0/0	0/0	0/0	0/0	./.	0/0	0/0	0/0	0/0	0/0	./.	0/0	0/0	0/0	0/0	./.	0/0	0/0	0/0	0/0	0/0
chr1	52737663	C	T	0/0	0/0	0/0	0/1	0/1	0/0	0/0	0/0	0/0	0/0	0/0	0/0	0/0	0/0	0/0	0/0	0/0	0/0	0/0	0/0	0/0	0/0	0/0	0/0	0/0	0/0	0/0	0/0	0/0	./.	0/0	0/0	0/1	0/0	0/0	./.	0/0	0/0	0/0	0/0	./.	0/0	0/0	0/0	0/0	0/1
chr1	52737685	C	T	0/0	0/0	0/0	0/1	0/0	0/0	0/0	0/1	0/0	0/1	0/0	0/1	0/0	0/0	0/0	0/0	0/0	0/0	0/0	0/0	0/0	0/0	0/0	0/0	0/1	0/0	0/1	0/0	0/0	./.	0/1	0/0	0/1	0/1	0/0	./.	0/0	0/0	0/1	0/0	./.	0/0	0/0	0/0	0/0	0/0
chr1	52737695	G	A	0/0	0/0	0/0	0/1	0/0	0/0	0/0	0/0	0/0	0/1	0/0	0/1	0/0	0/0	0/0	0/0	0/0	0/0	0/0	0/0	0/0	0/0	0/0	0/0	0/1	0/0	0/1	0/0	0/0	./.	0/1	0/0	0/0	0/0	0/0	./.	0/0	0/0	0/0	0/0	./.	0/0	0/0	0/0	0/1	0/0
chr1	52737698	G	A	0/0	0/0	0/0	0/1	0/0	0/0	0/0	0/0	0/0	0/0	0/0	0/1	0/0	0/0	0/0	0/0	0/0	0/0	0/0	0/0	0/0	0/0	0/0	0/1	0/1	0/0	0/1	0/0	0/0	./.	0/1	0/0	0/0	0/0	0/0	./.	0/0	0/0	0/0	0/0	./.	0/0	0/0	0/0	0/1	0/0
chr1	52737700	G	A	0/0	0/0	0/0	0/0	0/0	0/0	0/0	0/1	0/0	0/0	0/0	0/0	0/0	0/0	0/0	0/0	0/0	0/0	0/0	0/0	0/0	0/0	0/0	0/0	0/1	0/0	0/0	0/0	0/0	./.	0/1	0/0	0/0	0/1	0/0	./.	0/0	0/0	0/1	0/0	./.	0/0	0/0	0/0	0/0	0/0
chr1	52737701	C	T	0/0	0/0	0/0	0/0	0/0	0/0	0/0	0/0	0/0	0/0	0/0	0/0	0/0	0/0	0/1	0/1	0/0	0/1	0/0	0/0	0/0	0/0	0/0	0/0	0/0	0/0	0/0	0/0	0/1	./.	0/0	0/0	0/1	0/0	0/0	./.	./.	0/1	0/0	0/1	./.	0/1	0/1	0/0	0/0	0/0
chr1	52737707	C	T	0/0	0/0	0/0	0/1	0/1	0/0	0/0	0/0	0/0	0/0	0/0	0/0	0/0	0/0	0/0	0/0	0/0	0/0	0/0	0/0	0/0	0/0	0/0	0/0	0/0	0/0	0/0	0/0	0/0	./.	0/0	0/0	0/1	0/0	0/0	./.	0/0	0/0	0/0	0/0	./.	0/0	0/0	0/0	0/0	0/1
chr2	2986911	A	G	0/0	0/0	0/0	0/0	0/1	0/0	0/0	0/0	0/0	0/0	0/0	0/0	0/0	0/0	0/0	0/0	0/0	0/0	0/0	0/0	0/0	0/0	0/0	0/0	./.	0/0	0/0	0/0	0/0	0/0	0/0	0/1	0/0	0/0	0/0	./.	0/0	0/1	0/0	0/0	./.	0/0	0/0	0/0	0/0	0/0
chr3	30165776	G	T	0/0	0/0	0/1	0/0	0/0	0/0	0/1	0/0	0/1	0/1	0/1	0/1	0/1	0/1	0/1	0/1	0/1	0/1	0/0	0/1	0/0	0/1	0/1	0/1	0/1	0/1	0/1	0/1	0/0	0/0	0/0	0/0	0/0	0/0	0/0	0/0	0/0	0/0	0/0	0/0	0/0	0/0	0/0	0/0	0/1	0/0
chr3	30165853	A	C	0/0	0/0	0/1	0/0	0/0	0/0	0/1	0/0	0/1	0/1	0/1	0/1	0/1	0/1	0/1	0/1	0/1	0/1	0/0	0/0	0/0	0/1	0/1	./.	0/1	0/1	0/1	0/1	0/0	0/0	0/0	0/0	0/0	0/0	0/0	0/0	0/0	0/0	0/0	0/0	0/0	0/0	0/0	0/0	0/1	0/0
chr3	30165870	C	T	0/0	0/0	0/1	0/0	0/0	0/0	0/1	0/0	0/1	0/1	./.	0/1	0/1	0/1	0/1	0/1	0/1	0/1	0/0	0/1	0/0	0/1	0/1	0/1	0/1	./.	0/0	0/1	0/0	0/0	0/0	0/0	0/0	0/0	0/0	0/0	0/0	0/0	0/0	0/0	0/0	0/0	0/0	0/0	0/1	0/0
chr3	30165873	C	T	0/1	0/1	0/0	0/1	0/1	0/0	0/1	0/0	0/0	0/0	0/0	0/0	0/0	0/0	0/1	0/0	0/0	0/1	1/1	0/0	0/1	0/1	0/1	0/1	0/1	1/1	0/1	0/1	0/0	0/0	0/0	0/1	0/0	0/1	0/1	0/1	0/0	0/0	0/0	0/0	0/0	0/0	0/0	0/0	0/1	1/1
chr3	30165882	G	A	0/0	0/0	0/1	0/0	0/0	0/0	0/1	0/0	0/1	0/1	./.	0/1	0/1	0/1	0/1	0/1	0/1	0/1	0/0	0/1	0/0	0/1	0/1	0/1	0/1	./.	0/1	0/1	0/0	0/0	0/0	0/0	0/0	0/0	0/0	0/0	0/0	0/0	0/0	0/0	0/0	0/0	0/0	0/0	0/1	0/0
chr3	30165885	C	T	0/0	0/0	0/1	0/1	0/1	0/0	0/0	0/1	0/0	0/0	0/0	0/0	0/0	0/0	0/0	0/0	0/0	0/0	0/0	0/0	0/1	0/0	0/0	0/0	0/0	0/0	0/0	0/0	0/1	0/1	0/0	0/0	0/0	0/0	0/0	0/0	0/1	0/0	0/1	0/1	0/1	0/0	0/0	0/0	0/0	0/0
chr3	52183922	C	T	1/1	0/1	0/1	1/1	1/1	0/1	0/1	0/0	0/1	0/1	0/1	0/1	0/1	1/1	1/1	1/1	0/1	1/1	0/1	1/1	0/1	0/1	0/1	0/1	0/1	0/1	0/1	0/1	1/1	1/1	0/0	0/0	0/1	0/1	0/1	0/1	0/1	1/1	0/0	0/1	0/1	0/0	0/1	0/1	1/1	0/1
chr3	52183963	G	A	0/0	0/0	0/1	0/0	0/0	0/0	0/1	0/1	0/1	0/1	0/1	0/1	0/1	0/0	0/0	0/0	0/1	0/0	0/0	0/0	0/0	0/0	0/1	0/0	0/0	0/0	0/0	0/0	0/0	0/0	0/1	1/1	0/1	0/1	0/1	0/0	0/0	0/0	0/1	0/0	0/1	0/1	0/1	0/1	0/0	0/0
chr3	52183969	C	T	1/1	0/1	0/1	1/1	1/1	0/1	0/1	0/0	0/1	0/1	0/1	0/1	0/1	1/1	1/1	1/1	0/1	1/1	0/1	1/1	0/1	0/1	0/1	0/1	0/1	0/1	0/1	0/1	1/1	1/1	0/0	0/0	0/1	0/1	0/1	0/1	0/1	1/1	0/0	0/1	0/1	0/0	0/1	0/1	1/1	0/1
chr3	52184104	G	C	0/0	0/0	0/1	0/0	0/0	0/0	0/1	0/1	0/1	0/1	0/1	0/1	0/1	0/0	0/0	0/0	0/1	0/0	0/0	0/0	0/0	0/0	0/1	0/0	0/0	0/0	0/0	0/0	0/0	0/0	0/1	1/1	0/1	0/1	0/1	0/0	0/0	0/0	0/1	0/0	0/1	0/1	0/1	0/1	0/0	0/0
chr3	70121704	G	T	0/0	0/1	./.	./.	./.	./.	./.	0/0	0/0	0/0	0/0	0/0	0/0	0/0	0/0	0/0	0/0	0/0	1/1	0/0	0/1	0/0	0/0	0/0	0/0	0/0	0/0	0/0	0/0	0/0	0/0	0/0	0/0	0/0	0/0	0/0	0/1	0/0	0/0	0/0	0/0	0/0	0/0	0/0	1/1	1/1
chr3	70121706	T	C	0/0	0/1	./.	./.	./.	./.	./.	0/0	0/0	0/0	0/0	0/0	0/0	0/0	0/0	0/0	0/0	0/0	1/1	0/0	0/1	0/0	0/0	0/0	0/0	0/0	0/0	0/0	0/0	0/0	0/0	0/0	0/0	0/0	0/0	0/0	0/0	0/0	0/0	0/0	0/0	0/0	0/0	0/0	1/1	1/1
chr3	70121739	G	C	0/0	0/1	./.	./.	./.	./.	./.	0/0	0/0	0/0	0/0	0/0	0/0	0/0	0/0	0/0	0/0	0/0	1/1	0/0	0/1	0/0	0/0	0/0	0/0	0/0	0/0	0/0	0/0	0/0	0/0	0/0	0/0	0/0	0/0	0/0	0/0	0/0	0/0	0/0	0/0	0/0	0/0	0/0	1/1	1/1
chr3	70121815	T	G	0/0	0/1	./.	./.	./.	./.	./.	0/0	0/0	0/0	0/0	0/0	0/0	0/0	0/0	0/0	0/0	0/0	1/1	0/0	0/1	0/0	0/0	0/0	0/0	0/0	0/0	0/0	0/0	0/0	0/0	0/0	0/0	0/0	0/0	0/0	0/0	0/0	0/0	0/0	0/0	0/0	0/0	0/0	1/1	1/1
chr3	70121834	G	A	0/1	0/1	./.	./.	./.	./.	./.	0/0	0/1	0/1	0/0	0/1	0/1	0/1	0/1	0/1	0/1	0/1	0/0	0/1	0/1	0/1	0/1	0/1	0/1	0/1	0/1	0/1	0/1	0/1	0/1	0/1	0/1	0/1	0/1	0/1	0/1	0/1	0/1	0/1	0/1	0/1	0/1	0/1	0/0	0/0
chr4	67666038	C	T	0/1	0/0	0/0	0/0	0/1	./.	./.	0/0	0/0	0/0	0/0	0/0	0/0	0/0	0/0	0/0	0/0	0/0	0/0	0/0	0/0	0/0	0/0	0/0	0/0	0/0	0/0	0/0	0/0	0/0	0/0	0/0	0/0	0/0	0/0	0/0	0/0	0/0	0/0	0/1	0/0	0/0	0/0	0/0	0/0	0/0
chr6	23912691	A	G	0/0	0/0	0/1	0/0	0/0	0/0	0/1	0/1	0/0	0/0	0/0	0/0	0/0	0/0	0/1	0/1	0/1	0/1	0/0	0/0	0/1	0/1	0/1	0/0	0/0	0/0	0/0	0/0	0/0	0/0	0/0	0/0	0/0	0/0	0/0	0/0	0/0	0/0	0/1	0/0	0/0	0/0	0/0	0/0	0/1	0/0
chr7	37431085	C	T	0/0	0/1	0/0	./.	./.	./.	0/0	0/1	0/0	0/0	0/0	0/0	0/0	0/0	0/0	0/0	0/0	0/0	0/1	0/1	0/0	0/0	0/0	0/0	0/0	0/0	0/0	0/0	0/0	0/0	0/0	0/0	0/0	0/0	0/0	0/0	0/1	0/0	0/0	0/1	0/0	0/0	0/0	0/0	0/0	0/0
chr7	37431088	C	T	0/0	0/0	0/1	./.	./.	./.	0/1	./.	0/1	0/1	0/1	0/1	0/1	0/0	0/1	0/0	0/0	0/1	0/0	0/0	0/1	0/1	0/1	0/1	0/1	0/1	0/1	0/1	0/1	0/1	0/0	0/1	0/1	0/0	0/0	0/1	0/0	0/0	0/1	0/0	0/1	0/0	0/0	0/0	0/1	0/0
chr7	37431100	T	C	0/0	0/1	0/0	./.	./.	./.	0/0	./.	0/0	0/1	0/0	0/1	0/1	0/1	0/1	0/1	0/0	0/1	0/1	0/1	0/1	0/1	0/1	0/1	0/1	0/0	0/1	0/0	0/0	0/0	0/1	0/0	0/1	0/0	0/0	0/1	0/0	0/0	0/0	0/0	0/0	0/0	0/0	0/1	0/0	0/0
chr7	37431105	A	G	0/0	0/1	0/0	./.	./.	./.	0/0	./.	0/0	0/1	0/0	0/1	0/1	0/1	0/1	0/1	0/0	0/1	0/1	0/1	0/1	0/1	0/1	0/1	0/1	0/0	0/0	0/0	0/1	0/0	0/1	0/0	0/1	0/0	0/0	0/1	0/0	0/0	0/0	0/0	0/0	0/0	0/0	0/1	0/0	0/0
chr7	93387132	C	T	0/1	0/1	0/1	0/0	0/0	0/1	1/1	0/1	0/1	0/1	0/1	0/1	0/1	0/0	0/1	0/1	0/0	0/1	0/0	0/1	0/1	0/0	0/1	0/0	0/0	0/0	0/0	0/0	0/0	0/1	0/0	0/0	0/0	1/1	1/1	0/0	0/0	0/0	0/1	0/0	0/0	0/1	0/1	0/1	0/1	0/0
chr7	93387149	C	T	0/1	0/1	0/0	0/0	0/0	0/1	0/1	0/1	0/1	0/1	0/1	0/1	0/1	0/0	0/1	0/0	0/0	0/1	0/0	0/1	0/0	0/0	0/0	0/0	0/0	0/0	0/0	0/0	0/0	0/1	0/0	0/0	0/0	1/1	1/1	0/0	0/0	0/0	0/1	0/0	0/0	0/1	0/1	0/1	0/1	0/0
chr7	93387163	G	C	0/1	0/1	0/1	0/0	0/0	0/1	1/1	0/1	0/1	0/1	0/1	0/1	0/1	0/0	0/1	0/1	0/0	0/1	0/0	0/1	0/1	0/0	0/1	0/0	0/0	0/0	0/0	0/0	0/0	0/1	1/1	0/0	0/0	1/1	1/1	0/0	0/0	0/0	0/1	0/0	0/1	0/1	0/1	1/1	0/1	0/0
chr8	33344537	C	T	0/1	0/1	0/0	0/1	0/1	1/1	0/0	0/1	0/1	0/1	0/1	0/1	0/1	0/1	0/0	0/1	0/1	0/0	1/1	0/1	0/1	0/0	0/0	0/1	0/1	0/1	0/1	0/1	0/0	1/1	1/1	0/1	1/1	0/1	0/1	0/1	0/1	1/1	0/1	0/1	0/1	1/1	0/1	0/1	0/1	1/1
chr9	18074473	GA	G	0/0	0/1	0/0	0/0	0/1	0/0	0/0	0/0	0/0	0/1	0/0	0/1	0/1	0/1	0/1	0/1	0/0	0/1	0/1	0/1	0/1	0/1	0/1	0/1	0/0	0/0	0/0	0/0	0/0	0/0	0/0	0/0	0/0	0/0	0/0	0/0	0/0	0/0	0/0	0/0	0/0	0/0	0/0	0/0	0/0	0/0
chr9	98549088	G	C	0/1	0/1	0/1	0/1	0/1	0/1	1/1	0/1	0/0	0/0	0/0	0/0	0/0	1/1	0/1	0/1	0/1	0/1	1/1	0/1	0/1	0/1	0/1	1/1	1/1	1/1	1/1	1/1	0/1	0/1	0/1	0/0	0/1	0/1	0/1	0/0	0/0	0/0	0/0	0/0	0/1	0/1	0/1	0/1	1/1	1/1
chr9	98549124	C	T	0/1	0/1	0/1	0/1	0/1	0/1	1/1	0/1	0/0	0/0	0/0	0/0	0/0	1/1	0/1	0/1	0/1	0/1	1/1	0/1	0/1	0/1	0/1	1/1	1/1	1/1	1/1	1/1	0/1	0/1	0/1	0/0	0/1	0/1	0/1	0/0	0/0	0/0	0/0	0/0	0/1	0/1	0/1	0/1	1/1	1/1
chr9	98549136	A	G	0/0	0/1	0/1	0/1	0/1	0/0	0/1	0/0	0/0	0/0	0/0	0/0	0/0	0/1	0/1	0/1	0/1	0/1	0/1	0/1	0/1	0/1	0/1	0/0	0/0	0/0	0/0	0/0	0/1	0/0	0/0	0/0	0/0	0/0	0/0	0/0	0/0	0/0	0/0	0/0	0/1	0/0	0/1	0/0	1/1	0/1
chr9	98549149	C	T	0/1	0/1	0/1	0/1	0/1	0/1	1/1	0/1	0/0	0/0	0/0	0/0	0/0	1/1	0/1	0/1	0/1	0/1	1/1	0/1	0/1	0/1	0/1	1/1	1/1	1/1	1/1	1/1	0/1	0/1	0/1	0/0	0/1	0/1	0/1	0/0	0/0	0/0	0/0	0/0	0/1	0/1	0/1	0/1	1/1	1/1
chr9	98549207	G	T	0/1	0/0	0/0	0/0	0/0	0/0	0/0	0/1	0/0	0/0	0/0	0/0	0/0	0/1	0/0	0/0	0/0	0/0	0/1	0/0	0/0	0/0	0/0	1/1	1/1	1/1	1/1	1/1	0/0	0/1	0/1	0/0	0/1	0/1	0/1	0/0	0/0	0/0	0/0	0/0	0/0	0/1	0/0	0/1	0/0	0/1
chr11	40141354	G	A	0/0	0/0	0/1	./.	./.	./.	0/1	0/0	0/0	0/0	0/0	0/0	0/0	0/1	0/1	0/1	0/1	0/1	0/0	0/1	0/0	0/1	0/1	0/0	0/0	0/0	0/0	0/0	0/0	0/0	0/0	0/0	0/0	0/0	0/0	0/0	0/0	0/0	0/0	0/0	0/0	0/0	0/0	0/0	1/1	./.
chr11	69582077	G	T	0/0	0/0	0/0	0/0	0/0	0/0	0/0	0/0	0/1	0/1	0/1	0/1	0/1	0/1	0/0	0/1	0/1	0/0	0/0	0/1	0/0	0/0	0/0	0/0	0/0	0/0	0/0	0/0	0/0	0/1	0/0	0/0	0/1	0/1	0/1	0/0	0/0	0/0	0/0	0/0	0/0	0/0	0/1	0/0	0/0	0/0
chr11	69582113	C	T	0/1	0/1	0/1	1/1	1/1	1/1	0/1	1/1	1/1	1/1	1/1	1/1	1/1	1/1	0/1	1/1	1/1	0/1	1/1	1/1	1/1	0/1	0/1	1/1	1/1	1/1	1/1	1/1	1/1	0/1	1/1	1/1	1/1	1/1	1/1	0/1	0/1	1/1	1/1	0/1	1/1	1/1	1/1	1/1	1/1	1/1
chr11	69582206	A	G	0/0	0/0	0/0	0/0	0/0	0/0	0/0	0/0	0/1	0/1	0/1	0/1	0/1	0/1	0/0	0/1	0/1	0/0	0/0	0/1	0/0	0/0	0/0	0/0	0/0	0/0	0/0	0/0	0/0	0/1	0/0	0/0	0/1	0/1	0/1	0/0	0/0	0/0	0/0	0/0	0/0	0/0	0/1	0/0	0/0	0/0
chr11	69582220	C	T	0/0	0/0	0/0	0/0	0/0	0/0	0/0	0/0	0/1	0/1	0/1	0/1	0/1	0/1	0/0	0/1	1/1	0/0	0/0	0/1	0/0	0/1	0/1	0/0	0/0	0/0	0/0	0/0	0/0	0/1	0/0	0/0	0/1	0/1	0/1	0/0	0/0	0/0	0/0	0/0	0/0	0/0	0/1	0/0	0/1	0/0
chr11	77269319	C	T	0/0	0/0	1/1	0/1	0/1	0/1	0/1	0/1	0/1	0/1	0/1	0/1	0/1	0/1	0/1	0/1	1/1	0/1	1/1	0/0	0/1	0/1	0/0	0/1	0/1	0/1	0/1	0/1	1/1	0/0	0/1	0/0	0/1	1/1	1/1	0/0	0/0	0/0	0/1	0/0	0/0	0/0	0/1	0/0	0/0	1/1
chr11	77269329	C	A	0/1	0/1	1/1	1/1	1/1	0/1	1/1	0/1	1/1	1/1	1/1	1/1	1/1	1/1	1/1	1/1	1/1	1/1	1/1	0/1	1/1	1/1	1/1	1/1	1/1	1/1	1/1	1/1	1/1	0/1	0/1	0/0	1/1	1/1	1/1	1/1	1/1	1/1	0/1	1/1	0/1	0/0	0/1	0/0	1/1	1/1
chr11	77269336	G	C	0/0	0/0	0/0	0/0	0/0	0/0	0/0	0/1	0/1	0/1	0/1	0/1	0/1	0/0	0/0	0/0	0/0	0/0	0/0	0/0	0/0	0/0	0/0	0/1	0/1	0/1	0/1	0/1	0/0	0/0	0/0	0/0	0/1	0/0	0/0	0/0	0/0	0/0	0/1	0/0	0/0	0/0	0/0	0/0	0/0	0/0
chr11	77269345	C	T	0/0	0/0	1/1	0/1	0/1	0/1	0/1	0/1	1/1	0/1	1/1	0/1	0/1	1/1	0/1	1/1	1/1	0/1	1/1	0/0	0/1	0/1	0/0	0/1	0/1	0/1	0/1	0/1	1/1	0/0	0/1	0/0	1/1	1/1	1/1	0/0	1/1	0/0	0/1	1/1	0/1	0/0	0/1	0/0	0/1	1/1
chr11	77269347	G	A	0/0	0/1	0/0	0/0	0/0	0/0	0/0	0/1	0/1	0/1	0/1	0/1	0/1	0/1	0/0	0/0	0/0	0/0	0/0	0/0	0/0	0/0	0/0	0/1	0/1	0/1	0/1	0/1	0/0	0/0	0/0	0/0	0/1	0/0	0/0	0/0	1/1	1/1	0/1	1/1	0/1	0/0	0/0	0/0	0/1	0/0
chr11	77269348	T	C	0/1	0/0	1/1	1/1	1/1	0/1	0/1	0/1	1/1	0/1	1/1	1/1	0/1	1/1	0/1	1/1	1/1	0/1	1/1	0/0	1/1	0/1	0/1	1/1	1/1	1/1	1/1	1/1	1/1	0/0	0/1	0/0	1/1	1/1	1/1	1/1	1/1	0/0	0/1	1/1	0/1	0/0	0/1	0/0	0/1	1/1
chr11	77269364	C	T	0/0	0/0	0/0	0/0	0/0	0/0	0/0	0/1	0/1	0/1	0/1	0/1	0/1	0/1	0/0	0/0	0/0	0/0	0/0	0/0	0/0	0/0	0/0	0/1	0/1	0/1	0/1	0/1	0/0	0/0	0/0	0/0	0/1	0/0	0/0	0/0	1/1	0/0	0/1	1/1	0/1	0/0	0/0	0/0	0/1	0/0
chr11	77269368	C	A	0/1	0/0	0/0	0/1	0/1	0/0	0/1	0/0	0/0	0/0	0/0	0/0	0/0	0/0	0/1	0/0	0/0	0/1	0/0	0/0	0/0	0/1	0/1	0/0	0/0	0/0	0/0	0/0	0/0	0/0	0/0	0/0	0/0	0/0	0/0	1/1	0/0	0/0	0/0	0/0	0/0	0/0	0/0	0/0	0/0	0/0
chr11	77269377	T	C	0/0	0/0	0/0	0/0	0/0	0/0	0/0	0/1	0/1	0/1	0/1	0/1	0/1	0/1	0/0	0/0	0/0	0/0	0/0	0/0	0/0	0/0	0/0	0/1	0/1	0/1	0/1	0/1	0/0	0/0	0/0	0/0	0/1	0/0	0/0	0/0	1/1	0/0	0/1	1/1	0/1	0/0	0/0	0/0	0/1	0/0
chr11	77269409	AC	A	0/0	0/0	0/0	0/0	0/0	0/0	0/0	0/1	0/1	0/1	0/1	0/1	0/1	0/1	0/0	0/0	0/0	0/0	0/0	0/0	0/0	0/0	0/0	0/1	0/1	0/1	0/1	0/1	0/0	0/0	0/0	0/0	0/1	0/0	0/0	0/0	1/1	0/0	0/1	1/1	0/1	0/0	0/0	0/0	0/1	0/0
chr11	77269420	T	G	0/1	0/0	0/0	0/1	0/1	0/0	0/1	0/0	0/0	0/0	0/0	0/0	0/0	0/0	0/1	0/0	0/0	0/1	0/0	0/0	0/0	0/1	0/1	0/0	0/0	0/0	0/0	0/0	0/0	0/0	0/0	0/0	0/0	0/0	0/0	1/1	0/0	0/0	0/0	0/0	0/0	0/0	0/0	0/0	0/0	0/0
chr13	12121274	C	T	0/1	1/1	1/1	0/1	0/1	0/1	0/1	0/1	0/1	0/1	0/1	0/1	0/1	0/1	0/1	0/1	0/1	0/1	0/1	0/1	0/1	0/1	0/1	0/1	0/1	0/1	0/1	0/1	0/1	0/0	0/1	0/1	0/1	0/0	0/0	1/1	0/0	0/1	0/1	0/0	0/0	0/0	0/0	0/0	0/1	0/1
chr13	12121313	G	A	0/1	0/0	1/1	0/1	0/1	0/1	1/1	0/1	0/1	0/1	0/1	0/1	0/1	0/1	0/1	0/1	1/1	0/1	0/1	0/1	1/1	0/1	1/1	0/1	0/1	0/1	0/1	0/1	0/1	1/1	0/1	0/1	0/1	1/1	1/1	0/0	1/1	0/1	0/1	1/1	1/1	1/1	1/1	1/1	0/1	0/1
chr13	12121329	T	C	0/0	0/0	0/0	0/0	0/0	0/1	0/0	0/1	0/1	0/1	0/1	0/1	0/1	0/1	0/1	0/1	0/1	0/1	0/1	0/1	0/0	0/0	0/0	0/1	0/1	0/1	0/1	0/1	0/0	0/1	0/1	0/1	0/1	1/1	1/1	0/0	0/1	0/1	0/0	0/1	0/1	1/1	0/1	0/1	0/1	0/1
chr14	24280092	T	C	0/0	0/0	0/0	0/1	0/1	0/0	0/0	0/1	0/0	0/0	0/0	0/0	0/0	0/0	0/0	0/0	0/0	0/0	0/0	0/0	0/0	0/0	0/0	0/0	0/0	0/0	0/0	0/0	0/1	0/0	0/0	0/0	0/0	0/0	0/0	0/0	0/0	0/0	0/0	0/0	0/1	0/1	0/0	0/0	0/1	0/1
chr14	24280108	G	A	0/1	0/1	0/0	0/1	0/1	0/1	0/1	0/1	0/0	0/0	0/0	0/0	0/0	0/1	0/1	0/1	0/1	0/1	0/1	0/1	0/1	0/1	0/1	0/0	0/1	0/1	0/1	0/0	0/1	0/1	0/1	0/1	0/0	0/0	0/0	0/1	0/1	0/1	0/1	0/1	0/1	0/1	0/1	0/1	0/0	0/0
chr14	24280112	AGTTAGGGTTTGAAT	A	0/0	0/0	0/1	0/0	0/1	0/0	0/1	0/0	0/1	0/0	0/0	0/0	0/0	0/0	0/0	0/0	0/1	0/0	0/0	0/0	0/0	0/0	0/1	0/1	0/0	0/0	0/0	0/0	0/0	0/0	0/0	0/0	0/0	0/0	0/0	0/0	0/0	0/1	0/0	0/1	0/0	0/0	0/0	0/0	0/0	0/1
chr14	24280137	G	A	0/1	0/1	0/1	0/1	0/1	0/1	0/1	0/1	0/1	0/1	0/1	0/1	0/1	0/1	0/1	0/1	0/1	0/1	0/1	0/1	0/1	0/1	0/1	0/1	0/1	0/1	0/1	0/1	0/1	0/1	0/0	0/1	0/1	0/1	0/1	0/1	0/1	0/1	0/1	0/1	0/0	0/1	0/0	0/0	0/1	0/1
chr14	24280151	G	A	0/0	0/0	0/0	0/0	0/0	0/0	0/0	0/1	0/0	0/0	0/0	0/0	0/0	0/0	0/0	0/0	0/0	0/0	0/0	0/0	0/0	0/0	0/0	0/0	0/0	0/0	0/0	0/0	0/0	0/0	0/0	0/0	0/0	0/0	0/0	0/0	0/0	0/0	0/0	0/0	0/1	0/1	0/0	0/0	0/0	0/0
chr14	78847186	C	T	0/0	0/0	0/0	./.	0/0	0/0	0/0	0/0	0/0	0/0	0/0	0/0	0/0	0/1	0/1	0/0	0/0	0/1	0/1	0/0	0/0	0/1	0/0	1/1	1/1	1/1	1/1	1/1	0/0	0/0	0/0	0/0	0/0	0/0	0/0	0/0	0/0	0/0	0/0	0/0	0/0	0/0	0/0	0/0	0/0	0/1
chr15	500559	T	TC	0/1	0/1	0/1	0/1	0/1	0/0	0/1	0/1	0/1	0/0	0/1	0/1	0/1	0/0	0/0	0/0	0/0	0/0	0/0	0/0	0/0	0/0	0/1	0/0	0/1	0/1	0/1	0/0	0/1	./.	0/0	0/1	0/1	0/1	0/1	0/1	0/1	0/1	0/0	0/0	0/1	0/1	0/0	0/0	0/0	0/0
chr15	500565	A	G	0/1	0/1	0/1	0/1	0/1	0/1	0/1	0/1	0/1	0/1	0/1	0/1	0/1	0/1	0/1	0/1	0/1	0/1	0/1	0/1	0/1	0/1	0/1	0/1	0/1	0/1	0/1	0/1	0/1	0/1	0/1	0/0	0/1	0/1	0/1	0/1	0/1	0/1	0/1	0/1	0/1	0/1	0/1	0/1	0/1	0/1
chr15	500573	C	T	0/1	0/1	0/0	0/0	0/1	0/1	0/1	0/0	./.	0/1	0/1	0/0	0/1	0/0	0/0	./.	0/1	0/1	0/0	0/1	0/1	./.	0/0	0/1	0/1	0/0	0/1	0/1	0/0	./.	0/1	0/0	0/0	0/1	./.	./.	0/0	0/0	0/1	0/1	0/1	0/0	0/0	0/0	0/1	0/1
chr15	500588	GT	G	1/1	1/1	1/1	1/1	1/1	1/1	1/1	1/1	1/1	1/1	1/1	0/1	1/1	1/1	1/1	1/1	1/1	1/1	1/1	1/1	1/1	1/1	1/1	1/1	1/1	1/1	1/1	0/1	1/1	1/1	1/1	1/1	1/1	1/1	1/1	1/1	0/1	0/1	0/1	1/1	1/1	1/1	1/1	0/1	1/1	1/1
chr15	500592	T	C	0/0	0/0	0/0	0/0	0/0	0/0	0/0	0/0	0/0	0/0	0/0	0/0	0/0	0/0	0/0	0/0	0/0	0/0	0/0	0/0	0/0	0/0	0/0	0/0	0/0	0/0	0/0	0/0	0/0	0/0	0/1	0/0	0/0	0/1	0/0	0/0	0/0	0/0	0/1	0/0	0/0	0/1	0/0	0/0	0/0	0/1
chr15	500594	T	C	0/1	0/0	0/0	0/0	0/0	0/0	0/0	0/0	0/0	0/1	0/0	0/0	0/0	0/0	0/0	0/0	0/0	0/0	0/0	0/0	0/0	0/0	0/0	0/0	0/0	0/0	0/0	0/0	0/0	0/0	0/1	0/0	0/0	0/1	0/0	0/0	0/0	0/0	0/1	0/1	0/0	0/0	0/0	0/0	0/1	0/0
chr15	500595	G	A	0/0	0/0	0/1	0/1	0/1	0/0	0/0	0/0	0/0	0/0	0/0	0/0	0/0	0/1	0/0	0/0	0/0	0/1	0/0	0/0	0/0	0/0	0/0	0/0	0/0	0/1	0/0	0/0	0/0	0/0	0/0	0/0	0/0	0/0	0/1	0/0	0/1	0/0	0/0	0/0	0/1	0/0	0/1	0/0	0/1	0/1
chr15	500597	G	A	0/0	0/0	0/0	0/0	0/0	0/0	0/1	0/1	0/0	0/1	0/0	0/0	0/0	0/0	0/0	0/0	0/0	0/0	0/0	0/0	0/0	0/0	0/1	0/1	0/0	0/1	0/1	0/1	0/0	0/0	0/0	0/1	0/1	0/0	0/0	0/0	0/0	0/0	0/0	0/0	0/0	0/0	0/0	0/0	0/0	0/0
chr15	500603	C	A	0/1	0/0	0/0	0/0	0/0	0/0	0/0	0/0	0/0	0/0	0/0	0/0	0/0	0/0	0/1	0/0	0/0	0/0	0/0	0/0	0/0	0/0	0/1	0/0	0/0	0/0	0/0	0/0	0/0	0/0	0/0	0/0	0/0	0/0	0/0	0/0	0/0	0/0	0/0	0/1	0/0	0/0	0/0	0/0	0/1	0/0
chr15	500606	C	T	0/0	0/0	0/0	0/0	0/0	0/0	0/0	0/0	0/1	0/0	0/0	0/0	0/0	0/0	0/0	0/0	0/0	0/0	0/0	0/0	0/0	0/0	0/0	0/0	0/0	0/0	0/0	0/0	0/0	0/0	0/0	0/0	0/1	0/0	0/0	0/0	0/0	0/0	0/0	0/0	0/1	0/0	0/0	0/1	0/0	0/0
chr15	500627	G	A	0/0	0/1	0/1	0/1	0/0	0/1	0/0	0/0	0/0	0/0	0/1	0/0	0/0	0/1	0/0	0/0	0/0	0/0	0/0	0/0	0/0	0/1	0/0	0/0	0/0	0/1	0/1	0/0	0/1	0/0	0/1	0/1	0/0	0/0	0/0	0/1	0/1	0/1	0/0	0/1	0/0	0/1	0/0	0/0	0/0	0/1
chr15	500629	C	T	0/0	0/0	0/0	0/0	0/0	0/0	0/0	0/0	0/1	0/0	0/0	0/0	0/0	0/0	0/0	0/0	0/0	0/0	0/0	0/0	0/0	0/0	0/0	0/0	0/0	0/0	0/0	0/0	0/0	0/0	0/1	0/0	0/1	0/0	0/0	0/0	0/0	0/0	0/0	0/0	0/1	0/0	0/0	0/1	0/0	0/1
chr15	500706	C	T	0/0	0/1	0/0	0/0	0/0	0/1	0/0	0/1	0/0	0/0	0/0	0/0	0/0	0/0	0/0	0/0	0/0	0/0	0/0	0/0	0/0	0/0	0/0	0/0	0/0	0/1	0/1	0/1	0/0	0/0	0/0	0/1	0/1	0/0	0/0	0/0	0/0	0/1	0/1	0/0	0/0	0/0	0/1	0/0	0/0	0/0
chr15	500715	A	G	0/1	1/1	0/1	0/1	0/1	0/1	0/1	0/1	0/1	0/1	0/1	0/1	0/1	0/1	0/1	1/1	0/1	0/1	0/1	0/1	0/1	0/1	0/1	0/1	0/1	1/1	0/1	0/1	1/1	0/1	1/1	0/1	0/1	0/1	0/1	0/1	0/1	0/1	1/1	0/1	1/1	0/1	0/1	0/1	1/1	0/1
chr15	500719	C	T	0/1	0/1	0/1	0/1	0/1	0/1	0/0	0/0	0/0	0/1	0/1	0/1	0/1	0/1	0/1	0/1	0/1	0/1	0/1	0/1	0/1	0/1	0/1	0/0	0/0	0/1	0/1	0/1	0/1	0/1	0/1	0/0	0/1	0/1	0/1	0/1	0/1	0/1	0/1	0/1	0/0	0/1	0/1	0/1	0/1	0/0
chr15	500722	C	T	0/0	0/1	0/1	0/0	0/0	0/0	0/1	0/0	0/0	0/0	0/0	0/0	0/0	0/0	0/0	0/0	0/1	0/1	0/0	0/0	0/1	0/1	0/1	0/0	0/0	0/1	0/1	0/1	0/1	0/0	0/0	0/1	0/0	0/1	0/0	0/0	0/1	0/0	0/0	0/1	0/0	0/0	0/0	0/0	0/0	0/0
chr15	500731	T	C	1/1	1/1	1/1	0/1	0/1	1/1	0/1	1/1	0/1	0/1	1/1	1/1	0/1	0/1	0/1	1/1	0/1	1/1	0/1	0/1	1/1	1/1	0/1	0/1	0/1	1/1	1/1	0/1	1/1	0/1	1/1	0/1	0/1	0/1	0/1	0/1	0/1	0/1	1/1	0/1	1/1	0/1	0/1	1/1	1/1	0/1
chr15	500734	G	A	0/1	0/0	0/1	0/0	0/0	0/1	0/0	0/0	0/0	0/1	0/1	0/1	0/1	0/1	0/1	0/0	0/1	0/1	0/1	0/1	0/1	0/0	0/1	0/0	0/0	0/0	0/0	0/0	0/1	0/1	0/1	0/0	0/1	0/0	0/0	0/1	0/1	0/1	0/0	0/1	0/0	0/1	0/1	0/1	0/0	0/0
chr15	500758	C	T	0/1	0/0	0/1	0/0	0/0	0/1	0/0	0/0	0/0	0/0	0/1	0/1	0/1	0/0	0/1	0/1	0/1	0/1	0/1	0/1	0/1	0/0	0/1	0/0	0/1	0/0	0/1	0/1	0/1	0/1	0/1	0/0	0/1	0/0	0/0	0/1	0/1	0/1	0/0	0/1	0/0	0/1	0/0	0/0	0/0	0/0
chr15	500764	C	T	0/1	0/0	0/0	0/1	0/1	0/0	0/0	0/1	0/0	0/1	0/1	0/1	0/1	0/0	0/0	0/0	0/0	0/0	0/0	0/0	0/1	0/0	0/0	0/0	0/0	0/0	0/1	0/1	0/0	0/1	0/0	0/0	0/1	0/0	0/1	0/1	0/0	0/0	0/0	0/0	0/0	0/0	0/0	0/1	0/0	0/0
chr15	23052499	A	G	0/1	0/1	0/1	0/0	0/1	0/0	0/0	0/1	0/0	0/1	0/1	0/1	0/1	0/1	0/1	0/1	0/1	0/1	0/1	0/1	0/1	0/1	0/1	0/1	0/1	0/1	0/0	0/1	0/1	0/1	0/0	0/1	0/0	0/0	0/1	./.	0/1	0/1	0/1	0/1	./.	0/1	0/1	0/1	0/1	./.
chr15	23052507	C	T	0/1	0/1	0/1	0/1	0/1	0/1	0/1	0/1	0/1	0/1	0/1	0/1	0/1	0/0	0/1	0/1	0/1	0/1	0/1	0/1	0/1	0/1	0/1	0/1	0/1	0/1	0/1	0/1	0/1	0/1	0/1	0/1	0/1	0/1	0/1	./.	0/1	0/1	0/1	0/1	./.	0/1	0/1	0/1	0/1	./.
chr15	23052517	T	C	0/1	0/0	0/1	0/1	0/1	0/1	0/1	0/0	0/1	0/1	0/0	0/1	0/1	0/0	0/1	0/0	0/1	0/1	0/1	0/1	0/1	0/0	0/1	0/0	0/0	0/0	0/0	0/1	0/0	0/1	0/0	0/1	0/1	0/0	0/0	./.	0/0	0/0	0/1	0/1	./.	0/0	0/1	0/0	0/0	./.
chr15	41644824	C	T	1/1	1/1	0/0	1/1	1/1	0/1	0/0	0/1	0/1	0/1	0/1	0/1	0/1	0/1	0/1	1/1	0/1	0/1	0/1	0/1	0/1	0/1	0/1	0/1	0/1	0/1	0/1	0/1	0/1	1/1	0/1	1/1	0/1	1/1	1/1	1/1	0/1	0/1	0/1	0/1	1/1	1/1	1/1	0/1	1/1	0/1
chr15	41644882	A	G	1/1	1/1	./.	1/1	./.	0/1	./.	0/1	0/1	0/1	0/1	0/1	0/1	0/1	0/0	0/1	0/1	0/0	0/1	0/1	0/0	0/0	0/0	0/1	0/1	0/0	0/1	./.	0/1	1/1	0/1	1/1	0/1	1/1	1/1	1/1	0/1	0/1	0/1	0/1	1/1	1/1	1/1	0/1	0/1	./.
chr15	41644942	C	G	0/0	0/0	0/1	0/0	0/0	0/0	1/1	0/0	0/1	0/1	0/1	0/1	0/1	0/1	0/0	0/0	0/1	0/0	0/1	0/1	0/0	0/1	0/1	0/0	0/0	0/0	0/0	0/0	0/0	0/0	0/0	0/0	0/1	0/0	0/0	0/0	0/0	0/0	0/0	0/0	0/0	0/0	0/0	0/0	0/0	0/1
chr16	472782	G	A	0/1	1/1	0/0	./.	1/1	0/1	0/0	./.	0/0	0/0	0/0	0/0	0/0	0/1	1/1	1/1	0/1	1/1	1/1	1/1	0/1	1/1	1/1	1/1	1/1	1/1	1/1	1/1	0/1	1/1	0/1	0/1	0/1	1/1	1/1	0/0	0/0	0/1	0/1	0/0	1/1	1/1	0/0	0/0	0/0	1/1
chr16	472803	G	A	0/1	1/1	0/0	./.	1/1	0/1	0/0	./.	0/0	0/0	0/0	0/0	0/0	0/1	1/1	1/1	0/1	1/1	1/1	1/1	0/1	1/1	1/1	1/1	1/1	1/1	1/1	1/1	0/1	1/1	0/1	0/1	0/1	1/1	1/1	0/0	0/0	0/1	1/1	0/0	1/1	1/1	0/0	0/0	0/0	1/1
chr16	35229950	G	A	0/0	0/0	1/1	0/1	0/0	0/1	0/1	0/0	0/1	0/1	0/1	0/1	0/1	0/1	1/1	0/1	0/1	1/1	0/0	0/1	0/1	0/0	0/1	0/0	0/0	0/0	0/0	0/0	0/0	1/1	0/0	0/0	0/1	0/1	0/1	0/0	0/1	0/1	0/0	0/1	0/0	0/0	0/0	0/0	0/0	0/0
chr16	40417185	A	T	0/1	0/1	0/0	0/1	0/1	0/1	0/1	0/0	0/0	0/0	0/0	0/0	0/0	0/0	0/1	0/0	0/1	0/1	0/0	0/1	0/0	0/0	0/0	0/0	0/0	0/0	0/0	0/0	0/1	0/1	0/0	0/0	0/0	0/0	0/0	0/1	0/1	0/1	0/0	0/1	0/1	0/1	0/0	0/0	0/1	0/0
chr16	77569999	T	G	0/1	0/1	0/0	./.	1/1	0/1	0/0	0/0	0/1	0/1	0/1	0/1	0/1	0/1	0/0	0/0	0/1	0/0	0/1	0/1	0/0	0/1	0/0	1/1	1/1	1/1	1/1	1/1	1/1	0/1	0/1	1/1	0/1	1/1	1/1	0/0	0/0	0/0	0/1	0/0	0/0	1/1	1/1	0/1	0/0	0/1
chr18	41078984	A	AAATCTTCCAAATAAAT	0/0	0/0	1/1	1/1	0/1	0/0	1/1	0/0	0/1	0/0	0/0	0/0	0/0	0/0	0/0	./.	0/0	0/0	0/0	0/0	0/0	./.	0/0	0/0	0/0	0/0	0/0	0/0	0/0	0/0	./.	0/0	0/0	0/0	0/0	0/0	0/0	0/0	0/0	0/0	0/0	0/0	./.	0/0	0/0	0/0
[truncated: 149 more columns]

## Sheet: TABLE2
Supplementary TABLE 2 Fingerprint code
Sample ID	Code
B24	1e+20
B28	1e+20
B8	1.11e+19
B19	9.9999e+19
B23	1e+20
B17	9.9999e+19
141	9.9109e+19
B12	1.11e+19
137	1.0209e+19
A21	1.111e+18
139	1.01001e+18
140	1.12091e+19
37	1.01e+19
A17	1.02001e+19
A13	1.02001e+19
42	1.11001e+18
B13	1.001e+19
54	1.011e+19
1-2	9.02091e+19
A24	1.111e+19
B5	2.01101e+18
134	2.00021e+16
165	1.11e+18
4	1.1209e+19
48	2.09112e+17
30	1.20011e+18
5	1.1209e+19
6	1.09112e+17
B16	2.019e+18
148	1.02e+19
168	2.09001e+17
A28	1.111e+18
7	1.01191e+19
126	1.0201e+19
3	1.11901e+18
155	1.01001e+19
51	1.0202e+19
8	1.01011e+18
130	1.00121e+17
147	1.01112e+19
47	2.0102e+19
56	1.1101e+19
A16	1.11111e+18
114	1.00111e+17
136	1.01021e+19
149	1.011e+16
171	1.1e+18
25	1.01e+19
63	1.11111e+18
A25	1.001e+19
A29	1.10101e+18
A6	1.01101e+19
B11	1.002e+19
11	1.10111e+17
151	2.00001e+17
158	1.0112e+16
170	1.1101e+19
26	2.01e+19
28	1.01e+19
52	1.0202e+19
57	2.0001e+17
67	1.11011e+18
9	1.10111e+17
A12	1.20111e+18
A43	1.002e+19
B37	1.02001e+19
102	1.10011e+18
117	1.10121e+17
119	2.00111e+17
121	1.0201e+19
129	1.20022e+18
131	1.00121e+17
132	1.00121e+17
133	1.00121e+17
145	1.10121e+17
146	1.00011e+17
152	1.02021e+19
153	1.00011e+17
154	1.11101e+18
157	1.0112e+16
31	1.0022e+16
35	1.01102e+19
38	1.1e+18
44	1.10111e+17
45	1.10121e+17
49	1.11e+18
58	1.01101e+19
60	1.11111e+18
61	1.10121e+17
62	1.01101e+19
A19	1.02101e+18
A30-2	1.11e+19
A8	1.01121e+17
B18	1.10121e+17
B22	2.02101e+18
B26	1.011e+19
B27	1.102e+19
B31	1.00201e+19
B32	1.01101e+19
B39	1.011e+19
1	1.02001e+19
100	1.11001e+18
103	1.111e+19
104	1.10112e+17
106	1.10112e+17
108	1.10112e+17
109	1.10112e+17
112	1.11e+18
120	1.1e+18
122	1.011e+19
125	1.20022e+18
127	1.20022e+18
135	1.01111e+16
138	1.11001e+18
142	1.01e+18
144	1.20022e+18
150	2.00001e+19
156	1.001e+19
159	1.011e+18
159-2	1.011e+18
160	1.021e+18
162	1.20111e+18
163	1.10111e+17
164	1.021e+18
166	1.2e+18
27	1.01e+19
29	1.2e+18
32	1.002e+19
33	1.10002e+17
34	1.01102e+19
39	2.00002e+17
40	1.01011e+18
41	1.1e+18
43	1.0112e+16
46	1.02021e+19
50	1.10001e+18
53	1.02101e+18
55	1.011e+18
59	1.11111e+18
64	2.0001e+17
65	2.00001e+17
66	1.1111e+19
A1	1.20111e+18
A10	1.02111e+18
A11	1.0011e+16
A2	1.11101e+18
A20	1.01e+19
A22	1.11101e+18
A23	2.02101e+18
A27	1.01e+19
A30	1.11e+19
A31	1.11e+19
A32	1.00201e+19
A33	2.02101e+18
A35	1.11e+19
A37	2.02101e+18
A38	1.101e+19
A39	1.02101e+18
A4	1.01101e+19
A42	2.02101e+18
A45	1.00201e+19
A9	1.11101e+18
B1	1.11101e+18
B10	2.11101e+18
B2	1.02101e+18
B25	1.102e+19
B29	1.11101e+18
B3	2.00012e+17
B30	1.11101e+18
B34	1.002e+19
B35	1.011e+19
B36	1.011e+19
B38	1.02101e+18
B43	1.002e+19
B6	1.011e+19
B7	1.101e+18
B9	1.01101e+18

## Sheet: TABLE3
Supplementary TABLE 3 Group information
Sample ID	Group	Q1	Q2
A2	G1	0.996	0.004
A33	G1	0.996	0.004
122	G1	0.995	0.005
A37	G1	0.995	0.005
A39	G1	0.995	0.005
A42	G1	0.995	0.005
54	G1	0.994	0.006
A24	G1	0.994	0.006
B16	G1	0.994	0.006
A19	G1	0.994	0.006
B22	G1	0.994	0.006
55	G1	0.994	0.006
66	G1	0.994	0.006
B10	G1	0.994	0.006
B2	G1	0.994	0.006
B30	G1	0.994	0.006
B7	G1	0.994	0.006
A36	G1	0.994	0.006
B19	G1	0.993	0.007
A21	G1	0.993	0.007
A28	G1	0.993	0.007
A25	G1	0.993	0.007
A27	G1	0.993	0.007
A30	G1	0.993	0.007
A32	G1	0.993	0.007
A45	G1	0.993	0.007
B25	G1	0.993	0.007
B34	G1	0.993	0.007
A29	G1	0.992	0.008
B11	G1	0.992	0.008
A30-2	G1	0.992	0.008
B26	G1	0.992	0.008
B27	G1	0.992	0.008
53	G1	0.992	0.008
A22	G1	0.992	0.008
A38	G1	0.992	0.008
B35	G1	0.992	0.008
159-2	G1	0.991	0.009
A10	G1	0.991	0.009
A31	G1	0.991	0.009
B38	G1	0.991	0.009
B9	G1	0.991	0.009
A40	G1	0.991	0.009
B24	G1	0.99	0.01
B17	G1	0.99	0.01
B5	G1	0.99	0.01
159	G1	0.99	0.01
B29	G1	0.99	0.01
B6	G1	0.99	0.01
B28	G1	0.989	0.011
B31	G1	0.989	0.011
32	G1	0.989	0.011
A1	G1	0.989	0.011
A23	G1	0.989	0.011
B36	G1	0.989	0.011
139	G1	0.988	0.012
37	G1	0.988	0.012
154	G1	0.988	0.012
B23	G1	0.987	0.013
B13	G1	0.987	0.013
166	G1	0.987	0.013
A35	G1	0.987	0.013
A6	G1	0.985	0.015
138	G1	0.985	0.015
A13	G1	0.984	0.016
A43	G1	0.984	0.016
117	G1	0.984	0.016
A4	G1	0.984	0.016
A16	G1	0.983	0.017
B32	G1	0.982	0.018
A9	G1	0.982	0.018
B21	G1	0.982	0.018
45	G1	0.98	0.02
B1	G1	0.98	0.02
145	G1	0.979	0.021
B8	G1	0.977	0.023
B12	G1	0.976	0.024
A17	G1	0.976	0.024
B43	G1	0.975	0.025
B37	G1	0.974	0.026
163	G1	0.968	0.032
1-2	G1	0.965	0.035
59	G1	0.964	0.036
61	G1	0.962	0.038
B18	G1	0.962	0.038
A20	G1	0.961	0.039
155	G1	0.957	0.043
1	G1	0.955	0.045
A12	G1	0.952	0.048
60	G1	0.95	0.05
148	G1	0.898	0.102
63	G1	0.889	0.111
B39	G1	0.871	0.129
B3	G1	0.85	0.15
162	G1	0.835	0.165
A11	G1	0.811	0.189
102	G1	0.778	0.222
43	G1	0.756	0.244
134	G1	0.743	0.257
31	G1	0.634	0.366
114	G1	0.567	0.433
147	G1	0.543	0.457
137	G1	0.528	0.472
150	G1	0.51	0.49
168	G2	0.005	0.995
28	G2	0.007	0.993
9	G2	0.007	0.993
35	G2	0.007	0.993
34	G2	0.007	0.993
141	G2	0.008	0.992
3	G2	0.008	0.992
51	G2	0.008	0.992
25	G2	0.008	0.992
26	G2	0.008	0.992
104	G2	0.008	0.992
108	G2	0.008	0.992
67	G2	0.009	0.991
119	G2	0.009	0.991
27	G2	0.009	0.991
52	G2	0.01	0.99
106	G2	0.01	0.99
46	G2	0.01	0.99
50	G2	0.01	0.99
170	G2	0.011	0.989
109	G2	0.011	0.989
29	G2	0.011	0.989
140	G2	0.012	0.988
152	G2	0.012	0.988
136	G2	0.013	0.987
130	G2	0.014	0.986
11	G2	0.014	0.986
149	G2	0.016	0.984
132	G2	0.016	0.984
47	G2	0.017	0.983
33	G2	0.017	0.983
41	G2	0.017	0.983
131	G2	0.019	0.981
48	G2	0.021	0.979
157	G2	0.023	0.977
133	G2	0.024	0.976
112	G2	0.024	0.976
38	G2	0.025	0.975
56	G2	0.027	0.973
171	G2	0.028	0.972
153	G2	0.031	0.969
158	G2	0.033	0.967
103	G2	0.034	0.966
A8	G2	0.04	0.96
135	G2	0.041	0.959
142	G2	0.042	0.958
126	G2	0.044	0.956
144	G2	0.069	0.931
58	G2	0.07	0.93
151	G2	0.074	0.926
44	G2	0.083	0.917
100	G2	0.083	0.917
42	G2	0.088	0.912
121	G2	0.089	0.911
129	G2	0.094	0.906
120	G2	0.119	0.881
156	G2	0.119	0.881
57	G2	0.125	0.875
7	G2	0.129	0.871
127	G2	0.131	0.869
64	G2	0.135	0.865
146	G2	0.146	0.854
8	G2	0.159	0.841
62	G2	0.164	0.836
6	G2	0.176	0.824
49	G2	0.178	0.822
40	G2	0.203	0.797
30	G2	0.217	0.783
165	G2	0.223	0.777
125	G2	0.227	0.773
65	G2	0.29	0.71
4	G2	0.313	0.687
160	G2	0.325	0.675
164	G2	0.327	0.673
5	G2	0.346	0.654
39	G2	0.425	0.575

## Sheet: TABLE4
Supplementary TABLE 4 The result of Principal Component Analysis
Group	ID	PC1	PC2
G1	B24	-0.0732247	0.0113429
G1	B28	-0.0712076	0.0255259
G1	B8	-0.0349323	-0.012213
G1	B19	-0.0851685	-0.0276004
G1	B23	-0.0544634	-0.00931627
G1	B17	-0.0643153	0.012046
G2	141	0.137694	-0.0524108
G1	B12	-0.0377568	-0.000241204
G1	137	-0.00495358	-0.0172099
G1	A21	-0.0929426	0.0381957
G1	139	-0.0716346	-0.0163771
G2	140	0.0879792	0.06659
G1	37	-0.0753301	0.00704077
G1	A17	-0.0388277	-0.0456386
G1	A13	-0.0507757	-0.0527326
G2	42	0.0528056	0.0314609
G1	B13	-0.0441716	-0.0279997
G1	54	-0.0771119	-0.062698
G1	1-2	-0.0284198	0.0124886
G1	A24	-0.0855577	-0.0386399
G1	B5	-0.0877866	0.0330848
G1	134	-0.0308758	-0.0364936
G2	165	0.0343688	-0.0527425
G2	4	0.0283283	0.0864636
G2	48	0.12213	0.0204935
G2	30	0.0349642	-0.123973
G2	5	0.0256696	0.0961314
G2	6	0.0210391	-0.00922672
G1	B16	-0.0939645	-0.00401566
G1	148	-0.0128685	-0.0320218
G2	168	0.197342	0.0414063
G1	A28	-0.0709816	0.0697255
G2	7	0.11862	0.146416
G2	126	0.0533929	0.105934
G2	3	0.134468	0.120509
G1	155	-0.0335711	-0.029435
G2	51	0.13942	0.185536
G2	8	0.0388235	-0.0195312
G2	130	0.0864315	-0.1208
G1	147	-0.00410583	-0.0237242
G2	47	0.0808054	0.19568
G2	56	0.0779192	0.140431
G1	A16	-0.0442194	0.0375036
G1	114	0.000555366	-0.130917
G2	136	0.0768545	0.181094
G2	149	0.116286	0.0081789
G2	171	0.0868403	0.000212788
G2	25	0.128378	0.0496975
G1	63	-0.0425399	0.0678936
G1	A25	-0.0785314	-0.0499389
G1	A29	-0.0743891	0.0410911
G1	A6	-0.0381282	-0.0310456
G1	B11	-0.0706741	-0.0302417
G2	11	0.119875	-0.0647545
G2	151	0.0242158	-0.0304347
G2	158	0.0523702	-0.0587729
G2	170	0.0848853	0.109465
G2	26	0.120236	0.0580518
G2	28	0.134953	0.0498571
G2	52	0.123357	0.248442
G2	57	0.0560766	0.0297468
G2	67	0.132628	0.11444
G2	9	0.159339	-0.0320557
G1	A12	-0.0270508	0.0428728
G1	A43	-0.0596842	0.027362
G1	B37	-0.0351128	-0.0244968
G1	102	-0.0168489	-0.0101377
G1	117	-0.0347252	-0.0626167
G2	119	0.110936	-0.0712815
G2	121	0.0377529	0.0835984
G2	129	0.053662	0.000675411
G2	131	0.0810522	-0.121368
G2	132	0.0748248	-0.134846
G2	133	0.0677729	-0.114892
G1	145	-0.0298711	-0.0759617
G2	146	0.040648	0.0776962
G2	152	0.0844675	0.178167
G2	153	0.087153	0.0134749
G1	154	-0.0650224	0.0272605
G2	157	0.0611874	-0.053912
G1	31	-0.00988622	-0.0359575
G2	35	0.104535	-0.142535
G2	38	0.0932897	0.00537415
G2	44	0.0537653	-0.123496
G1	45	-0.0332828	-0.0735239
G2	49	0.0258257	0.0312482
G2	58	0.0699538	0.0173078
G1	60	-0.0618533	0.0189938
G1	61	-0.0229954	-0.0460651
G2	62	0.0535845	0.0247491
G1	A19	-0.098482	0.0513874
G1	A30-2	-0.0764194	-0.0206429
G2	A8	0.053398	0.0486657
G1	B18	-0.0256592	-0.0764323
G1	B22	-0.087962	0.0467785
G1	B26	-0.0646672	-0.0367308
G1	B27	-0.0689909	0.0092607
G1	B31	-0.0564615	-0.0610285
G1	B32	-0.033734	-0.0310752
G1	B39	-0.0274754	-0.0117291
G1	1	-0.0238981	-0.0156456
G2	100	0.0457592	0.00976137
G2	103	0.0548159	0.0303476
G2	104	0.118731	-0.231515
G2	106	0.115764	-0.226467
G2	108	0.120102	-0.221717
G2	109	0.111215	-0.209407
G2	112	0.0821189	-0.0830223
G2	120	0.0154363	-0.0225034
G1	122	-0.0864699	-0.0450389
G2	125	0.035506	-0.0239412
G2	127	0.0432161	-0.0215288
G2	135	0.0671943	-0.11493
G1	138	-0.0401279	-0.0136336
G2	142	0.0494291	-0.0056132
G2	144	0.0507653	-0.0254859
G1	150	0.00496063	-0.0904005
G2	156	0.0498658	-0.016953
G1	159	-0.0595735	0.0557719
G1	159-2	-0.0637267	0.052085
G2	160	0.0209928	0.103248
G1	162	-0.0216842	0.0528612
G1	163	-0.0234992	-0.0362925
G2	164	0.0144829	0.0678145
G1	166	-0.0439656	-0.0295808
G2	27	0.119203	0.0569955
G2	29	0.072572	0.0194369
G1	32	-0.0637556	-0.0331987
G2	33	0.104347	-0.0706745
G2	34	0.10817	-0.149043
G2	39	0.00480095	-0.0261557
G2	40	0.0264812	-0.0328048
G2	41	0.0952152	-0.00629835
G1	43	-0.0138083	-0.0773032
G2	46	0.126607	0.220607
G2	50	0.0935348	0.0706296
G1	53	-0.0785248	0.050414
G1	55	-0.0891173	0.0158061
G1	59	-0.0586015	0.0579682
G2	64	0.0582078	0.0315799
G2	65	0.0122533	-0.0679053
G1	66	-0.0950168	0.0581081
G1	A1	-0.053536	0.0117327
G1	A10	-0.073261	0.0141183
G1	A11	-0.0323833	-0.013018
G1	A2	-0.0915233	-0.00273699
G1	A20	-0.0368391	-0.0180956
G1	A22	-0.0787291	0.0622739
G1	A23	-0.0664171	0.0548137
G1	A27	-0.0771148	0.00530895
G1	A30	-0.0755911	-0.0239144
G1	A31	-0.0591944	0.00018841
G1	A32	-0.075142	-0.0601246
G1	A33	-0.110598	0.0216935
G1	A35	-0.0602285	-0.00616089
G1	A37	-0.10191	0.0119951
G1	A38	-0.0721894	0.0204622
G1	A39	-0.0919493	0.0314441
G1	A4	-0.0426215	-0.030249
G1	A42	-0.0886758	0.0311727
G1	A45	-0.0769005	-0.05716
G1	A9	-0.0518506	0.071139
G1	B1	-0.0483185	0.101002
G1	B10	-0.0847103	0.0662491
G1	B2	-0.0926669	0.0379909
G1	B25	-0.0736216	-0.00918044
G1	B29	-0.0734782	0.0302677
G1	B3	-0.0217261	-0.0508241
G1	B30	-0.0759234	0.0105398
G1	B34	-0.0683718	-0.00294639
G1	B35	-0.0602368	-0.0451408
G1	B36	-0.0553534	-0.0442975
G1	B38	-0.0644919	0.0850043
G1	B43	-0.0573318	0.00115041
G1	B6	-0.0550997	-0.012028
G1	B7	-0.0763814	0.0251478
G1	B9	-0.0775216	0.0612854
G1	A36	-0.120814	-0.0265154
G1	A40	-0.0881022	0.0339901
G1	B21	-0.0705889	-0.0021995

## Sheet: TABLE5
Supplementary TABLE 5 Information on SNP primers
Primer	Forward primer(5’-3')	Reverse primer(5’-3’)	TM	primer_product	Product details
PA01	AGGTAAGTCATCTCTCTAGCTAAATTAATAGT	CATAATTCATGCATTCATCATCATCTAACATT	60.004	202	chr1_+_28299315_28299516
PA02	AGCTTAGTGAGTAAACTAACCAATAACATTT	TGGTTATGACTATGTTATGTTATGTATGGAT	59.07	270	chr2_+_34525848_34526117
PA03	AAGGGTAGGAATCTGGCAAATCTGAG	CCTTTCTATAGTTAGGTTGATGCATAGGTA	60.496	240	chr3_+_30165730_30165969
PA04	GTGTTAGAGAACAGGTAACATTGATATTTTAG	TATGAACAAGAAATAGCTTCTCTATAATTGCT	59.864	264	chr3_+_52183890_52184153
PA05	ACTTTTATCCTTGATCAGGCTTACATTATTC	ATGCATCAGAGAAGGTTCAATAAAAAGTTTAG	61.323	270	chr4_+_11849810_11850079
PA06	TTTGAAATTTTATCAATTCGTATTTACGACCC	TTTAAATCATAGATAAGCTTTTTGGTAAGTCC	59.409	238	chr4_+_67665912_67666149
PA07	ATTTGAGATCTCTCTAGTTTTAAGATTAGCTC	CATAACAATTTGAAATGATTCCTCATGGAGT	61.207	233	chr4_+_70105476_70105708
PA08	CATGATAAGAAGTAGCATATAGGAAGCATAAA	CTCGCTATCCTAAGGAAGAAACAGAC	60.953	263	chr4_+_102157500_102157762
PA09	ATGCTTATAGAATTAAACATTGAACAAGTGAA	TAACTCACTAAATTGTTGCATTTAACCCATTC	61.685	219	chr5_+_82412238_82412456
PA10	GTTCTATCATATAATTTCTCCTTTGAACGGT	GTATTTTATTATCTTGTGTGTTGTTTTGGGAT	60.141	239	chr6_+_8220929_8221167
PA11	ATATTCTTTGCTCTTACCTCCTTCTAAACATA	GACCTTATAGTTCAACTTCTACCATATACAAC	60.095	212	chr6_+_23912582_23912793
PA12	CTTTGAAAGCAAGAAACACAGTAAATTATCTC	CATCATTGAAATTGGAACTTCTTTCATCTCTC	61.765	206	chr7_+_93387094_93387299
PA13	GTGAAAGGTTATTATCTTTGCATGCATTATT	GTGTACACTAGATTCCTTTGAATAACTCTAAC	60.412	211	chr8_+_316686_316896
PA14	CATCTGGGATGTATTTCTATCTGAATTCTATG	CTTGAAAGGATGGATAGAGTGTTTAAGAAGTT	61.879	190	chr8_+_33344416_33344605
PA15	AATGTATTGGATTGAATATGCATTATACAGGA	ATATGGTATGCCATTTATTACCATTTCCTTTT	60.651	226	chr9_+_18074285_18074510
PA16	AAAGTTAGATCTGCTACTTATTTTCATTCACT	TATCCATAAACTTTTTGACAACTCATAGAGAG	60.186	210	chr9_+_98549044_98549253
PA17	ATGAGATATAAATAAGATGGAATGATGAGTCT	AAATCAAACCACCTATATACAAGATAACTGTC	60.232	207	chr10_+_40403924_40404130
PA18	CTTAAAAACTCATCAAAACTTACCTTTCTCAC	CTAAGGGATTATAATATGCATTAAGTGGCAG	60.64	239	chr10_+_43450824_43451062
PA19	CCTAAACAATGTCTAAGGATTTACCAAAAA	CATCAACATGTCAATTGTAGGTATGTAAGA	60.201	200	chr10_+_73944450_73944649
PA20	AAAATGAATCCTTTGGAACCTTTAACATTGTA	ATTCAGATGCCAAATTATTATGCTAAATTCAA	59.865	231	chr11_+_1039359_1039589
PA21	ATTCATAAAACTCTCAAGAGTACTAAGGTTG	ATCTTAGAAAGACTATAGGCAGCAAGAAAAAG	61.964	224	chr11_+_30431379_30431602
PA22	TTGAAATCACTCATACCATTAGATTAAGAACC	CAAATGAGTTAGACTTTGATAAATCCCATAAG	59.686	234	chr11_+_69582036_69582269
PA23	AAGTTCTAGATCAGATTTGTTAGACTTGTGTT	TTTTGCTTTAAGAAATAAACCATGCCTTTCTA	61.424	210	chr11_+_78109864_78110073
PA24	TATTTCAGAACTTTATTTAATCTATCAGGGCA	CTTCTCTTTGTCACAGTTACTTTTCTTTTTAT	59.823	235	chr13_+_7384241_7384475
PA25	TTGAAAGTAATTACAATTAACAGCAAGCATAA	ATTAGTGGGTAACATGCATACATTGATAGATA	60.926	217	chr13_+_12121233_12121449
PA26	CATTAATGCAAATAGTTTTACACAAGTTGGTC	GTCTTCTGAGTTCTCCTTTTTATGTGATTAT	60.17	229	chr13_+_64303046_64303274
PA27	CCGTTTTACTGTGTTTGTTTCATATCTATTTT	TTATTACTGTATCACAATGCCATCATTATTTG	59.731	225	chr14_+_3148035_3148259
PA28	TTTAAAAGCTTTGATTAGTTGAATGGTTAAGG	ATTTACCCTATGAATTTGACCTCATTCCAATA	61.397	222	chr14_+_24280041_24280262
PA29	TTAATGAAGCAAGAGCTATTTCTGATGTACTA	TTGCTAAAAATAACATGCTTAAAATGACAAAT	59.321	223	chr14_+_54250551_54250773
PA30	AGAAACAAAGACAAATTTTGGATAAAAGAAGT	CATGAATTCCATGATAATGTAGGATATGTAGG	60.278	211	chr14_+_78847044_78847254
PA31	GAAATAAACCTTGATATGTAGTTCAATTCCCC	TATGATCATCAAATCCAGGGGAGAAGAGAG	63.65	269	chr15_+_500532_500800
PA32	CAACAGCATCAGAATCATGACAGATAGTATAA	AACAAGTTAACATTGATTTATCTGTAAAGTGG	59.913	248	chr15_+_41644757_41645004
PA33	TACATAACCTATGCATGAAACTTTTGCAG	GAAGATTCTTGAAAGCCGCATAAAGAGTTG	63.472	240	chr15_+_53849157_53849396
PA34	TTAAACCCTAATCCAATAAACCACTACATAGA	TTATAGAATTGTAATTTTGTTTCCCTGTTTGG	60.095	210	chr16_+_472723_472932
PA35	GACTCTTGGTGCAGTAACCAATCAATAAAT	GTAAGATGTTAGAAAGTAGATCCTAGTACAGA	60.049	203	chr16_+_35229826_35230028
PA36	ACTTAATCATTTGTTTAGAAGATTTTGTGGTC	TTGTAATATGAATGAATGAAATGCACTTAGTA	59.041	239	chr16_+_40417019_40417257
PA37	TAATTATGTACTCCTTTAGCAACTCGTAAAAT	AATTTATTTGGAAGATTTAGATTTAGTGGTCG	59.64	261	chr16_+_56236211_56236471
PA38	GCTTAAAATGAATACTTTTCAAATCATTTCTC	TTAGAAAGCATAACTCAGTATGGGATTGAATA	61.018	208	chr16_+_77569830_77570037
PA39	ATGAAATCAAAAAGTAGTATGATGCTGGGTTC	CCTAAACCTACTGCATTATCAATTAGTACATC	60.549	202	chr17_+_28457443_28457644
PA40	TAAACCAAATGTCACAAGAGTACCATTAAATC	GATATGAAACTTGGACTCTCCCATATCAATG	61.956	210	chr18_+_41078951_41079160

## Sheet: TABLE6
Supplementary TABLE6 Genetic diversity parameters of 99 locus
Locus	Ref	Alt	He	PIC	pi
SNP1	A	C	0.1016	0.0964	0.1019
SNP2	C	T	0.2198	0.1956	0.2204
SNP3	C	T	0.2018	0.1815	0.2024
SNP4	C	T	0.2374	0.2092	0.2381
SNP5	C	T	0.1951	0.1761	0.1956
SNP6	G	A	0.138	0.1285	0.1384
SNP7	G	A	0.138	0.1285	0.1384
SNP8	G	A	0.1449	0.1344	0.1453
SNP9	C	T	0.1395	0.1297	0.1399
SNP10	C	T	0.224	0.1989	0.2246
SNP11	A	G	0.1122	0.1059	0.1125
SNP12	G	T	0.1808	0.1645	0.1813
SNP13	A	C	0.1723	0.1575	0.1728
SNP14	C	T	0.1572	0.1449	0.1577
SNP15	C	T	0.335	0.2789	0.3359
SNP16	G	A	0.1653	0.1516	0.1657
SNP17	C	T	0.371	0.3022	0.372
SNP18	C	T	0.4995	0.3748	0.5008
SNP19	G	A	0.4518	0.3497	0.453
SNP20	C	T	0.4995	0.3748	0.5008
SNP21	G	C	0.4518	0.3497	0.453
SNP22	G	T	0.3069	0.2598	0.3078
SNP23	T	C	0.2815	0.2419	0.2823
SNP24	G	C	0.2815	0.2419	0.2823
SNP25	T	G	0.2877	0.2463	0.2885
SNP26	G	A	0.454	0.3509	0.4553
SNP27	C	T	0.1826	0.166	0.1831
SNP28	A	G	0.108	0.1022	0.1083
SNP29	C	T	0.152	0.1405	0.1524
SNP30	C	T	0.4088	0.3253	0.41
SNP31	T	C	0.2414	0.2123	0.2421
SNP32	A	G	0.2728	0.2356	0.2735
SNP33	C	T	0.3589	0.2945	0.3598
SNP34	C	T	0.3359	0.2795	0.3368
SNP35	G	C	0.4834	0.3666	0.4846
SNP36	C	T	0.4374	0.3417	0.4385
SNP37	GA	G	0.0987	0.0939	0.099
SNP38	G	C	0.4688	0.3589	0.47
SNP39	C	T	0.4688	0.3589	0.47
SNP40	A	G	0.2159	0.1926	0.2164
SNP41	C	T	0.4671	0.358	0.4683
SNP42	G	T	0.352	0.2901	0.3529
SNP43	G	A	0.1116	0.1054	0.1119
SNP44	G	T	0.1649	0.1513	0.1653
SNP45	C	T	0.3206	0.2692	0.3215
SNP46	A	G	0.1657	0.152	0.1661
SNP47	C	T	0.2069	0.1855	0.2074
SNP48	C	T	0.3903	0.3141	0.3913
SNP49	C	A	0.495	0.3725	0.4963
SNP50	G	C	0.095	0.0905	0.0953
SNP51	C	T	0.4349	0.3403	0.436
SNP52	G	A	0.1858	0.1685	0.1863
SNP53	T	C	0.4998	0.3749	0.5011
SNP54	C	T	0.1683	0.1542	0.1688
SNP55	C	A	0.2615	0.2273	0.2621
SNP56	T	C	0.1715	0.1568	0.172
SNP57	AC	A	0.1715	0.1568	0.172
SNP58	T	G	0.255	0.2225	0.2557
SNP59	C	T	0.4991	0.3746	0.5004
SNP60	G	A	0.4935	0.3717	0.4948
SNP61	T	C	0.433	0.3393	0.4341
SNP62	T	C	0.111	0.1048	0.1113
SNP63	G	A	0.4874	0.3686	0.4886
SNP64	AGTTAGGGTTTGAAT	A	0.142	0.1319	0.1424
SNP65	G	A	0.4947	0.3724	0.496
SNP66	G	A	0.1244	0.1167	0.1248
SNP67	C	T	0.0997	0.0948	0.1
SNP68	T	TC	0.4302	0.3377	0.4313
SNP69	A	G	0.4999	0.3749	0.5012
SNP70	C	T	0.4026	0.3216	0.4037
SNP71	GT	G	0.1024	0.0971	0.1027
SNP72	T	C	0.1506	0.1393	0.151
SNP73	T	C	0.2321	0.2052	0.2327
SNP74	G	A	0.1065	0.1008	0.1067
SNP75	G	A	0.18	0.1638	0.1805
SNP76	C	A	0.1333	0.1244	0.1336
SNP77	C	T	0.1065	0.1008	0.1067
SNP78	G	A	0.3273	0.2738	0.3282
SNP79	C	T	0.1206	0.1133	0.1209
SNP80	C	T	0.2041	0.1833	0.2047
SNP81	A	G	0.4872	0.3685	0.4885
SNP82	C	T	0.4917	0.3708	0.493
SNP83	C	T	0.18	0.1638	0.1805
SNP84	T	C	0.3776	0.3063	0.3785
SNP85	G	A	0.4017	0.321	0.4028
SNP86	C	T	0.404	0.3224	0.4051
SNP87	C	T	0.4085	0.3251	0.4095
SNP88	A	G	0.4213	0.3326	0.4225
SNP89	C	T	0.4999	0.375	0.5013
SNP90	T	C	0.396	0.3176	0.3971
SNP91	C	T	0.4166	0.3298	0.4177
SNP92	A	G	0.4387	0.3424	0.4399
SNP93	C	G	0.1359	0.1266	0.1362
SNP94	G	A	0.4989	0.3744	0.5002
SNP95	G	A	0.4986	0.3743	0.4999
SNP96	G	A	0.2428	0.2133	0.2434
SNP97	A	T	0.3533	0.2909	0.3542
SNP98	T	G	0.4829	0.3663	0.4842
SNP99	A	AAATCTTCCAAATAAAT	0.132	0.1233	0.1323
Mean	/	/	0.2934	0.2403	0.2942
